# Supplementary material for: Harnessing Bacillus amyloliquefaciens for Amazake Production: Comparison with Aspergillus oryzae Amazake for Metabolomic Characteristics, Microbial Diversity, and Sensory Profile
Source: Foods. 2024 Jun 26;13(13):2012. doi: 10.3390/foods13132012 (PMC11241664; doi:10.3390/foods13132012)
Supplement: Supplementary file 1 [file foods-13-02012-s001.zip]

Archive with 1 entries (1 files):
- foods-3015120-supplementary.pdf
